# Supplementary material for: Evidencing the impact of cancer trials: insights from the 2014 UK Research Excellence Framework
Source: Trials. 2020 Jun 5;21:486. doi: 10.1186/s13063-020-04425-9 (PMC7275320; doi:10.1186/s13063-020-04425-9)
Supplement: Supplementary file 1 — Additional file 1: Supplementary material 1: Excel spreadsheet. [file 13063_2020_4425_MOESM1_ESM.xlsx]

## Sheet: Instructions
	Coding manual: Cancer Trial Impact
	Part 1
	Contains codes: Characteristics of case studies and clinical trials included in the case studies.
	Section 1: Please complete section 1 for each case study and chose one code under each sub-heading for each case study.
	Section 2: Please complete section 2 for each clinical trial identified in the case study. Choose one code for each sub-heading for each trial.
	For funder, more than one code may be allocated to each trial if there is more than one source of trial funding.
	Part 2
	Contains codes: Types of impact, methods to evidence impact, clinical guidelines, producer push and user pull, methods to evidence impact.
	Section 1: Please complete section 1 for each case study and select a main impact category (numbers 1-6) and sub-categories (coloured bars), where you identify this category within each case study.
	The examples (indicators) of impact under each sub-category are provided as examples to aid with coding and these do not need to be coded individually.
	Section 2: Please indicate if you identify any of these clinical guidelines in the text of the case study "Details of impact" section or in the "Sources to Corroborate Impact" list.
	It may be the case that more than one clinical guideline is identified for an individual case study.
	Section 3: Please indicate if you identify any of these examples of producer push or user pull within an individual case study.
	It may be the case that more than one examples is identified for an individual case study.
	Section 4: Please indicate if you identify any of these methods of impact evaluation for each case study.
	It may be the case that a HEI has used more than one method for evidencing impact within an individual case study.

## Sheet: Part 1
	Part 1: Characteristics of case studies and clinical trials
	Section 1
	Higher Education Insitution
	Name
	Russel Group
	Yes
	No
	REF Unit of Assessment
	A Clinical Medicine
	B Public Health, Health Services and Primary Care
	C Psychology, Psychiatry and Neuroscience
	D Allied Health Professions, Dentistry, Nursing and Pharmacy
	REF Impact Type
	Health
	Technology
	Political
	Economic
	Legal
	Cultural
	Environmental
	Societal
	Section 2
	Type of trial
	Treatment of cancer
	Treatment of side effects of cancer/treatment
	Diagnosis
	Screening
	Other
	Phase of trial
	I
	II
	II
	IV/Unknown
	Primary endpoint
	Progression Free Survival/Disease Free Survival/Time to progression/Recurrence or Recurrence Rate
	Overall Survival or Cancer Specific Survival
	Response (rate) or alternative measure of response
	Quality of Life or adverse events
	Economic primary endpoint
	Maximum Tolerated Dose/Recommended Phase II Dose/Pharmacokinetics/Pharmacodynamics
	Incidence or detection of cancer
	Co-primary endpoint
	Unknown/NR
	Primary objective met
	Yes
	No
	Unknown
	Cancer Type
	Breast
	Urological (Prostate, bladder, renal, ureteric)
	Brain
	Gynaecological
	Skin
	Bowel (lower)
	Bowel (upper)
	Lung
	Head and neck (including thyroid)
	Haematological
	Germ cell
	Soft tissue/bone
	Other
	Funder
	Charity
	Research council/government/university
	Industry
	Unknown
	Journal of publication
	Annals of Oncology
	British Journal of Cancer
	Brisith Journal of Haematology
	Blood
	British Medical Journal
	Cancer
	Cancer Chemotherapy and Pharmacology
	Cancer Resaerch
	European Journal of Cancer
	Health Technology Assessment Journal
	Journal of the American Medical Association
	Journal of Clinical Oncology
	Journal of the National Insitute of Cancer
	Journal of Urology
	Lancet
	Lancet Oncology
	New England Journal of Medicine
	Radiation Oncology
	Radiotherapy and Oncology
	Thorax

## Sheet: Part 2
	Part 2: Impact
	Section 1
	Dissemination and knowledge transfer
	D1 Publications describing direct research results by the researchers
	The protocol or results of the trial have been published in a journal but journal/s hasn't been named
	The protocol or results of the trial have been published in a journal and the journal has been named
	D2 Citation of the trial publications
	The overall number of citations of the trial publication
	The primary trial publication is specifically cited by secondary editorials or topic review articles describing the research
	D3 Other methods of dissemination
	The trial is mentioned in a media or social media report
	The trial is cited in or has contributed to the development of a leaflet or website specifically for those patient recuited to or clinicians recruiting to the trial
	The trial is mentioned being discussed by a charity or patients e.g. on a charity-led or patient-led website
	The trial or trial details (results or methods) have been mentioned or presented by the researchers at a conference, seminar or workshop
	The trial details (methods or results) has been communicated to a lay audience by the researchers e.g. information leaflets for the public (not patients in the trial)
	1. New knowledge and immediate research outputs
	1.1 New knowledge generated directly from clinical trial
	This trial provides a new definition or develops a new concept
	This trial shows evidence that a treatment, diagnostic or screening test is more effective than the current standard (with or without fewer side effects)
	This main output of the trial is that it gives new information about side effects or toxicity of a treatment, procedure or diagnostic test.
	This trial shows evidence that there may be a number of treatment options for all patients or a select group of patients (e.g. the elderly, those with specific biomarkers) compared to previously
	This trial shows that treatment is as effective as current treatment with additional benefits other than effectiveness (e.g. toxicity, cost)
	This trial shows that a treatment, procedure or diagnostic test does not work (and therefore should not be used and/or tested further)
	This trial has duplicated a previous study to test hypotheses and results
	This trial has used a novel trial design/technique (that could be used in future research)
	This trial gives evidence that a novel treatment is effective
	This trial is an example of the first time that specific treatments have been compared or that treatments have been tested or compared in a specific population of patients.
	1.2 New knowledge from clinical trial has contributed to a secondary analysis e.g. systematic review or meta-analysis.
	This trial has been combined with knowledge from other trials to contribute to a meta-analysis or systematic review
	2. Capacity building for future research
	2. 1 Clinical trial has contributed to the development (or intentional ceasing of the development) of further research, clinical trials and researchers.
	This trial has had a role in setting the future research agenda
	The trial treatment is now the standard of care arm in a subsequent clinical trial
	This trial has generated new knowledge which is used in future trials meaning they will be set up and run more efficiently
	This trial has provided the opportunity for PhD studentships or post-doctoral (either involvement in the trial running or using the direct trial results in the PhD research)
	This trial has directly led to a subsequent research grant for further research
	This trial has shown futility of a treatment and therefore stopped future and further phase trials from occuring and wasting resources
	This trial has directly led to further trials being carried out i.e. without this trial, those trials would not have been done.
	This trial made it possible to do further translational research using specimens or information from patients in this trial
	2.2 Clinical trial has led to collaboration and/or data sharing
	This trial has directly led to collaborations on grant applications
	This trial has led to the use of infrastructure or data by other researchers
	This trial has led to datasets being made available that could be used by future researchers.
	This trial has led to new collaboration with other researchers or other research partners such as industry
	2.3 Clinical trial has led to training of future clinicians and researchers
	This trial has meant that the researchers involved have trained clinicians or other researchers in a new technique
	This trial has meant that people other than the researchers involved have trained clinicians or other researchers in a new technique
	2.4 Clinical trial has led to innovation and novel infrastructure (other than health service related) e.g. the development of a novel technique or tool by a commercial company.
	This trial has led to new infrastructure (non-health service) being developed
	This trial has enabled a novel drug or vaccine to be developed
	This trial has led to the evaluation or development of novel tool, technology, technique, device or product
	This trial has led to an increase in development or use of technologies, techniques, devices or products by a commercial company
	This trial has led to new patents or intellectual property (making an impact from an innovation rather than economic perspective)
	This trial has led to funding being allocated for development of new technology, techniques, devices or products.
	This trial has led to an improvement in an existing produce or device.
	3. Policy and guidelines
	3.1 Clinical trial has influence policy agenda setting
	This trial has influenced policymakers or a policy committee when they are decision making or setting the agenda for policy
	This trial has been benchmarked or identified as one that will be important to policymakers before the results are fully published
	A prediction that this trial will be included in clinical guidelines or policy that have not yet been published
	A researcher from the trial is now on a policy or guideline group because of their involvment in this trial
	3.2.1 Clinical trial has led to a treatment approvals (e.g. drug, device, procedure licensing or marketing approval)
	This trial has been used in a health technology assessment or a drug approval processes which has led to a drug, device or procedure becoming available
	3.2.1 Clinical trial contributed to clinical guidelines
	This trial has been cited in clinical guidelines (international - outside UK)
	This trial has been cited in clinical guidelines (national - UK)
	This trial has been cited in clinical guidelines (local)
	3.2.1 Clinical trial contributed to other public policy e.g. government policy
	This trial has been cited in public policy (i.e. other than clinical guidelines or drug approvals/licensing)
	3.3 Clinical trial has provided justification of the implementation of existing policy
	This trial has led to efforts being made to ensure that policy is implemented
	4. Health sector (Health services)
	4.1 Clinical trial has influenced/benefited health service delivery
	This trial has led to a reduction in waiting times for a service or saves treatment time for patients and healthcare staff
	The trial has led to better quality of care for patients
	An estimation of the number of patients (e.g. in the UK) who will benefit from a new treatment or service (without stating the health benefits)
	This trial prevented an ineffective or non-cost effective screening/diagnostic test, procedure or treatment being developed further or adopted into the health service
	This trial has led to increased patient satisfaction with the health sector services
	This trial has led to a new service being available/funded in a specified location (local/national)
	This trial led to the piloting of a new treatment programme or service being rolled out locally, nationally or internationally.
	This trial has led to the development of new health service infrastructure
	This trial has led to improved acceptability of service (cultural appropriateness and quality)
	The trial results are being used to justify the investment into a new service or for reimbursement for a new treatment, test or service.
	This trial has led to new funding for healthcare resources.
	4. Health sector (Clinical practice)
	4.2 Clinical trial has changed clinical practice and actual clinical practice has been evaluated and evidenced
	The average sales of a drug show that practice has changed after the trial
	An international audit of the number of tests, procedures or treatments delivered shows practice using the trial results or showing practice has changed
	A national audit of the number of tests, procedures or treatments delivered using the trial results or showing practice has changed
	A local audit of the number of tests, procedures or treatments delivered using the trial results or showing practice has changed
	4.3 Clinical trial has changed clinical practice and potential clinical practice has been estimated
	There is a statement that the trial results have been implemented or that it has changed the accepted standard of care in practice with no supporting evidence
	A clinical guideline has documented the advice that standard practice is in accordance with the trial results i.e. the trial is cited or mentioned in the guideline AND the guideline states that this should now be standard practice/standard of care.
	Clinicians have expressed that their attitudes and opinion towards their clinical practice or their self-reported clinical practicehas changed
	Clinicians have expressed that they follow clinical practice guidelines to which the trial contributed
	The potential practice change has been estimated based on the known prevalence or incidence of a cancer in a population or an estimate of the number of patients with a disease
	This trial has directly contributed to the development of a decision aid for clinicians to help make practice and treatment decisions based on the trial results
	A new group or committee has been set up in light of the trial results to oversee the implementation of the trial results into practice
	An expert or an expert consensus (other than the primary researcher(s)) has given their opinion that clinical practice has changed
	The trial treatment is now the standard of care arm in a subsequent clinical trial AND the HEI indicate that they believe this is now accepted as the new standard of care.
	5 Improved Health for patients
	5.1 Clinical trial has contributed to improved health for patients (other than those in the trial) and actual health changes have been evaluated ane evidenced
	This trial has led to improved health for patients and this has been measured in a local, national or international population
	This trial has led to improved health which has been measured and this has been attributed or directly linked to the trial research/outcomes.
	5.2 Clinical trial has contributed to improved health for patients (other than those in the trial) and health changes have been estimated
	This trial has led to improved health for patients (e.g. better survival, fewer side effects, better disease control)
	This trial has led to improved health for patients and this has been estimated or predicted based on the number of patients with or who will develop this disease
	An expert or an expert consensus group (other than the primary resaercher(s)) have declared that there will be health benefits if the results of the trial are implemented
	6 Economic
	6.1 Clinical trial has led to direct cost savings for the health service
	A statement that the trial will reduce healthcare costs or a direct calculation of the actual costs saved after the implementation of trial results. (Reduction in overall number of patients requiring treatment, the actual cost of treatment, the number of scans needed decreased). An estimation of cost saving if the trial results are implemented based on the prevalence of a disease in a specific lo…
	6.2 Clinical trial has shown that a diagnostic or management strategy is cost effective
	An economic evaluation shows the potential benefit of the trial results if they are implemented in practice. For example, a statement that the new treatment assessed in a trial is deemed "cost effective"
	6.3 Clinical trial has led to measured or estimated benefits for the macro economy e.g. sales of drug for a pharmaceutical company, setting up a new spin off company
	This could include the drug company investing in another new drug or drug combination because of the results of the trial (innovation) which then provides them with revenue or predicted revenue based on that drug doing well. It could be the shareholder value of that company increasing because of the use of information from the clinical trial. NB. Careful about overlap with innovation. If the mone…
	This trial has led to one or more patents being granted for the test, procedure, device or treatment that was included in the trial and the monetary value of the patent is emphasised.
	The implementation of this trial has led to increased sales for a company
	The potential implementation of this trial would led to increased sales for a company
	The results of this trial mean that there is a new product or treatment on the market
	This trial has led to the development and sales of spinout companies
	6.4 Clinical trial has led to measured or estimated benefits to the macro economy from a healthy workforce e.g. patient returning to work earlier
	Patients are taking less time off work or getting back to work sooner.
	6.5 Measurement of the intrinsic value to society of health gain from implementation of the research
	The economic value of improved health and life expectancy i.e. specifically putting a monetary value on life or lives saved
	6.6 Any economic evaluation that takes into account the cost of conducting the trial in the evaluation
	The cost of conducting this trial e.g. funding from charity to carry out the trial has been estimated and compared with an estimate for the benefit of the trial (benefit could be measured in any of the ways above).
	7 Social and cultural
	7.1. Health knowledge, attitudes and behaviours of the public
	This trial has led to increased levels of public engagement with science and research
	This trial has led to an increase in awareness of the public to a health problem or has highlighted a new problem that was not widely known. It has changed public perceptions.
	This trial has led to a reduction in health-risk associated behaviours e.g. smoking, alchohol consumption
	This trial has led to a change in attitude or health related actions of the public (rather than clinicians/funders or policymakers) regarding cancer, cancer screening/diagnosis or treatment
	This trial has led to improved healthy behaviours in the population e.g. exercise, safe sex, diet, nutrition, hygiene practices
	7.2 Improved equity, inclusion, cohesion, human rights and social welfare
	This trial has contributed to ethical guidelines or ethical discussions in society
	This trial has led to reduction in poverty, improved access to housing or drinking water
	This trial has led to more equitable access to healthcare for certain people in the population
	This trial has led to an improvement in the happiness or contentment of an individual or society
	This trial has meant that individuals can participate more fully in decisions that influence their lives
	This trial has had an effect on the understanding of health and illness in society
	This trial has had or has the potential to have a benefit on the environment
	This trial has had or has the potential to have a benefit on culture or art
	Section 2
	Clinical Guidelines
	NICE
	SIGN
	NCCN
	EAU
	British Association of Urology
	European School of Oncology
	German Gynaecological Oncology Group
	ESMO
	St Gallen International Expert Consensus
	Society of American Gastrointestinal and Endoscopic Surgeons Guidelines
	European Guidelines for Quality Assurance in Colorectal Cancer Screening and Diagnosis
	British Society of Gastroenterology
	International Liver Cancer Association
	ASCO
	NBOCC/Cancer Australia guidelines
	European Palliative care guidelines
	Cancer Care Ontario guidelines
	BASO
	WHO
	USA NCI
	British Society for Haematology
	European Leukaemia Network
	International Myeloma working group
	European Society for Breast Cancer Specialists
	Canadian Cancer Society
	Dutch Society of Clinical Geneticists
	German Federal Medical Council
	Royal College of Obstetricians and Gynaecologists
	Canadian Association of Genitourinary Medical Oncologists (GAGMO)
	European Society for Breast Imaging
	Oncology Nursing Society
	American Cancer Society
	US Radiologist Working Group on CT colonography
	ASTRO
	French INCa
	US Preventative services task force
	American College of Radiography
	UK Myeloma Forum
	European Myeloma Network
	European Working Group for Adult ALL
	Italian Society for Heamatology
	International society for geriatric oncology
	European Society of Breast cancer specialists
	Cancer Australia Guidelines
	Section 3
	Researchers involved in designing, conducting or analysing clinical trials make active efforts that enhance the downstream impact of those trials
	The researcher(s) have strong and ongoing links with policymakers and/or membership of a government policy or clinical guideline development group.
	The researcher(s) have actively contributed to knowledge translation including the media i.e. non-academic publications or documents such as patient leaflets, patient website resources or social media campaigns to disseminate results (not policy). As per the Greenhalgh paper: “one-off coverage of the research findings by the lay press, but this alone was considered insufficient to count as proact…
	The researcher(s) have developed and delivered training packages to encourage implementation of trial results
	The researchers have actively engaged in civic or public debate related to the trial
	The researcher has active links with industry relevant to the trial
	The researcher(s) has strong and ongoing links with clinicians who are potential users of the trial results and they are engaging with these clinicians
	No active engagement activities described
	Individuals who are affected by and use the results of clinical trials make active efforts that enhance the downstream impact of those trials
	Patients have collaborated with researchers and contributed to the development of the research
	Patients contribute to developing a shared decision making tool to help implement the results of the trial
	Patients lobby to get access to the treatment that has been tested in the trial
	Patients and their representatives discuss the trial on a public website or social media
	No user impact activities described
	Section 4
	Methods
	Desk/documentary analysis
	Questionnaires/Surveys
	Interviews
	Bibliometrics
	Alternative metrics
	Peer review
	Economic evaluation strategies including modelling
	Using a scale
	Benchmarking
	Workshop or focus group
	Literature review or meta-analysis
	Expert or User testimony
	Data mining of real life data
	Policy citation (clinical guidelines).
	Policy citation (other than clinical guidelines).
